# Supplementary material for: Identification of HDAC10 as a candidate oncogene in clear cell renal carcinoma that facilitates tumor proliferation and metastasis
Source: Diagn Pathol. 2024 Sep 5;19:120. doi: 10.1186/s13000-024-01493-2 (PMC11378624; doi:10.1186/s13000-024-01493-2)
Supplement: Supplementary file 3 — Supplementary Material 3 [file 13000_2024_1493_MOESM3_ESM.xlsx]

## Sheet: Acetylation_gene
The list of histone acetylation-related genes
Gene
HAT1
KAT2A
KAT2B
KAT8
KAT6A
KAT6B
KAT7
EP300
CREBBP
HDAC1
HDAC2
HDAC3
HDAC8
SIRT2
HDAC4
HDAC5
HDAC6
HDAC7
HDAC9
HDAC10
HDAC11
BRD2
BRD3
BRD4
BRDT
BPTF
ATAD2B
BAZ2B
TAF1
YEATS4
DPF3
SMARCA2
SMARCA4
PBRM1
DPF1
DPF2
