# Supplementary material for: Identification of HDAC10 as a candidate oncogene in clear cell renal carcinoma that facilitates tumor proliferation and metastasis
Source: Diagn Pathol. 2024 Sep 5;19:120. doi: 10.1186/s13000-024-01493-2 (PMC11378624; doi:10.1186/s13000-024-01493-2)
Supplement: Supplementary file 4 — Supplementary Material 4 [file 13000_2024_1493_MOESM4_ESM.xlsx]

## Sheet: Supplementary table 1
The result of univariate cox regression analysis based on the 36 histone acetylation related genes
Gene	HR(95%CI)	Pvalue
HAT1	0.69(0.56-0.86)	0.00096
KAT2A	1.64(1.38-1.96)	0
KAT2B	0.65(0.54-0.78)	0
KAT8	0.94(0.67-1.31)	0.70838
KAT6A	0.66(0.54-0.8)	4e-05
KAT6B	0.59(0.46-0.76)	5e-05
KAT7	0.63(0.51-0.79)	5e-05
EP300	0.73(0.62-0.86)	0.00019
CREBBP	0.67(0.55-0.82)	9e-05
HDAC1	0.96(0.75-1.25)	0.78458
HDAC2	0.77(0.62-0.96)	0.02156
HDAC3	0.75(0.57-0.98)	0.03229
HDAC8	4.07(2.54-6.52)	0
SIRT2	0.6(0.44-0.82)	0.00124
HDAC4	0.84(0.64-1.11)	0.2256
HDAC5	0.64(0.52-0.79)	4e-05
HDAC6	0.76(0.62-0.94)	0.01288
HDAC7	1.1(0.87-1.38)	0.43816
HDAC9	0.73(0.56-0.95)	0.01986
HDAC10	2.63(1.88-3.66)	0
HDAC11	0.59(0.46-0.75)	2e-05
BRD2	0.78(0.64-0.95)	0.01349
BRD3	0.69(0.56-0.84)	0.00018
BRD4	1.13(0.84-1.52)	0.41533
BRDT	5.7(1.36-23.8)	0.01704
BPTF	0.76(0.64-0.89)	0.00098
ATAD2B	1.01(0.78-1.31)	0.93594
BAZ2B	0.81(0.65-1)	0.0498
TAF1	0.85(0.7-1.04)	0.11519
YEATS4	0.69(0.56-0.85)	0.00056
DPF3	0.87(0.75-1.01)	0.06781
SMARCA2	0.63(0.53-0.75)	0
SMARCA4	0.91(0.69-1.19)	0.48962
PBRM1	0.74(0.62-0.9)	0.0024
DPF1	3.34(2.25-4.95)	0
DPF2	0.66(0.49-0.89)	0.00647
